# Supplementary material for: A new species of Nicon Kinberg, 1866 (Polychaeta, Nereididae) from Ecuador, Eastern Pacific, with a key to all known species of the genus
Source: Zookeys. 2013 Feb 18;(269):67–76. doi: 10.3897/zookeys.269.4003 (PMC3592269; doi:10.3897/zookeys.269.4003)
Supplement: XML Treatment for Nicon [file zookeys.269.4003-treatment1.xml]

<!DOCTYPE tp:taxon-treatment
  PUBLIC "-//TaxonX//DTD Taxonomic Treatment Publishing DTD v0 20100105//EN" "tax-treatment-NSO.dtd">
<tp:taxon-treatment xmlns:tp="http://www.plazi.org/taxpub"><tp:treatment-meta><mixed-citation publication-type="journal"><person-group><name><surname>de León-González</surname><given-names>Jesús Angel</given-names></name><name><surname>Trovant</surname><given-names>Berenice</given-names></name></person-group><article-title>A new species of 
                    <italic>Nicon</italic> Kinberg, 1866 (Polychaeta, Nereididae) from Ecuador, Eastern Pacific, with a key to all known species of the genus
                </article-title><source>Zookeys</source><day>18</day><month>2</month><year>2013</year><volume>2013</volume><issue>269</issue><fpage>67</fpage><lpage>76</lpage><pub-id pub-id-type="doi">10.3897/zookeys.269.4003</pub-id></mixed-citation></tp:treatment-meta><tp:nomenclature><tp:taxon-name>
                            <tp:taxon-name-part taxon-name-part-type="genus">Nicon</tp:taxon-name-part>
                        <object-id xmlns:xlink="http://www.w3.org/1999/xlink" xlink:type="simple">http://species-id.net/wiki/Nicon</object-id>
                        </tp:taxon-name><tp:taxon-authority>Kinberg, 1866</tp:taxon-authority><tp:taxon-status xmlns:xlink="http://www.w3.org/1999/xlink" xlink:type="simple">emended</tp:taxon-status></tp:nomenclature><tp:treatment-sec sec-type="Type species"><title>Type species.</title><p><italic><tp:taxon-name>Nicon maculata</tp:taxon-name></italic> Kinberg, 1866.</p></tp:treatment-sec><tp:treatment-sec sec-type="Diagnosis"><title>Diagnosis.</title><p>Prostomium pyriform to subpyriform, with two pairs of eyespots, paired frontal antennae and biarticulate palps. Four pairs of tentacular cirri with distinct cirrophores, smooth or articulated. Parapodia of first two chaetigers subbiramous, notopodium represented by a single ligule with dorsal cirri at its base. Subsequent notopodia with dorsal and ventral ligules with or without a small notopodial prechaetal lobe decreasing in far posterior parapodia. Neuropodia with superior and inferior prechaetal lobes, digitiform or conical postchaetal lobe present or absent along body, and a ventral ligule which can be reduced in posterior parapodia; ventral cirri short, tapered. All notochaetae homogomph spinigers; neurochaetae homogomph, heterogomph or sesquigomph falcigers, may be accompanied by homogomph and heterogomph spinigers, and simple chaetae. Pygidium with paired anal cirri. Pharynx with paired mandibles, without paragnaths or papillae.</p><!--PageBreak--></tp:treatment-sec><tp:treatment-sec sec-type="Remarks"><title>Remarks.</title><p>This generic diagnosis was modified from <xref ref-type="bibr" rid="B10">Pettibone (1971)</xref>, <xref ref-type="bibr" rid="B16">Wu and Sun (1979)</xref> and <xref ref-type="bibr" rid="B8">Hutchings and Reid (1990)</xref>. Some important characteristics were not included by <xref ref-type="bibr" rid="B10">Pettibone (1971)</xref> because at that time she recognized <italic><tp:taxon-name>Nicon maculata</tp:taxon-name></italic> as the only member of the genus. Later on, <xref ref-type="bibr" rid="B16">Wu and Sun (1979)</xref> and <xref ref-type="bibr" rid="B8">Hutchings and Reid (1990)</xref> expanded the genus diagnosis including characters of recently described species such as <italic><tp:taxon-name>Nicon japonicus</tp:taxon-name></italic> Imajima, 1972, <italic><tp:taxon-name>Nicon yaguinae</tp:taxon-name></italic> Fauchald, 1972, <italic><tp:taxon-name>Nicon sinica</tp:taxon-name></italic> Wu &amp; Sun, 1979 and <italic><tp:taxon-name>Nicon rotunda</tp:taxon-name></italic> Hutchings &amp; Reid, 1990. Some new characters included in the present diagnosis are the presence-absence of a notopodial prechaetal lobe, and the occurrence of neuropodial sesquigomph falcigers.</p></tp:treatment-sec><ref-list><ref id="B10"><mixed-citation xmlns:xlink="http://www.w3.org/1999/xlink" xlink:type="simple"><person-group><name name-style="western"><surname>Pettibone</surname><given-names>MH</given-names></name></person-group> (<year>1971</year>)<article-title> Revision of Some Species Referred to <italic>Leptonereis</italic>, <italic>Nicon</italic>, and <italic>Laeonereis</italic> (Polychaeta: Nereididae).</article-title><source>Smithsonian Contributions to Zoology, </source><volume>104</volume>: <fpage>1</fpage>-<lpage>53</lpage>. doi: <ext-link ext-link-type="uri" xlink:href="http://dx.doi.org/10.5479/si.00810282.104" xlink:type="simple">10.5479/si.00810282.104</ext-link></mixed-citation></ref><ref id="B16"><mixed-citation xmlns:xlink="http://www.w3.org/1999/xlink" xlink:type="simple"><person-group><name name-style="western"><surname>Wu</surname><given-names>B</given-names></name><name name-style="western"><surname>Sun</surname><given-names>R</given-names></name></person-group> (<year>1979</year>)<source> Revision of the genera <italic>Nicon</italic> and <italic>Rullierinereis</italic> with descriptions of a new genus <italic>Sinonereis</italic> (Polychaeta: Nereidae). Oceanic Selections (2): 95–112.</source></mixed-citation></ref><ref id="B8"><mixed-citation xmlns:xlink="http://www.w3.org/1999/xlink" xlink:type="simple"><person-group><name name-style="western"><surname>Hutchings</surname><given-names>P</given-names></name><name name-style="western"><surname>Reid</surname><given-names>A</given-names></name></person-group> (<year>1990</year>)<article-title> The Nereididae (Polychaeta) from Australia. <italic>Gymnonereidinae sensu</italic> Fitzhugh, 1987: <italic>Australonereis</italic>, <italic>Ceratocephale</italic>, <italic>Dendronereidides</italic>, <italic>Gymnonereis</italic>, <italic>Nicon</italic>, <italic>Olganereis</italic> and <italic>Websterinereis</italic>.</article-title><source>Records of the Australian Museum </source><volume>42</volume>: <fpage>69</fpage>-<lpage>100</lpage>. doi: <ext-link ext-link-type="uri" xlink:href="http://dx.doi.org/10.3853/j.0067-1975.42.1990.107" xlink:type="simple">10.3853/j.0067-1975.42.1990.107</ext-link></mixed-citation></ref></ref-list></tp:taxon-treatment>
