# Supplementary material for: A new species of Nicon Kinberg, 1866 (Polychaeta, Nereididae) from Ecuador, Eastern Pacific, with a key to all known species of the genus
Source: Zookeys. 2013 Feb 18;(269):67–76. doi: 10.3897/zookeys.269.4003 (PMC3592269; doi:10.3897/zookeys.269.4003)
Supplement: XML Treatment for Nicon orensanzi [file zookeys.269.4003-treatment2.xml]

<!DOCTYPE tp:taxon-treatment
  PUBLIC "-//TaxonX//DTD Taxonomic Treatment Publishing DTD v0 20100105//EN" "tax-treatment-NSO.dtd">
<tp:taxon-treatment xmlns:tp="http://www.plazi.org/taxpub"><tp:treatment-meta><mixed-citation publication-type="journal"><person-group><name><surname>de León-González</surname><given-names>Jesús Angel</given-names></name><name><surname>Trovant</surname><given-names>Berenice</given-names></name></person-group><article-title>A new species of 
                    <italic>Nicon</italic> Kinberg, 1866 (Polychaeta, Nereididae) from Ecuador, Eastern Pacific, with a key to all known species of the genus
                </article-title><source>Zookeys</source><day>18</day><month>2</month><year>2013</year><volume>2013</volume><issue>269</issue><fpage>67</fpage><lpage>76</lpage><pub-id pub-id-type="doi">10.3897/zookeys.269.4003</pub-id></mixed-citation></tp:treatment-meta><tp:nomenclature><tp:taxon-name>
                            <tp:taxon-name-part taxon-name-part-type="genus">Nicon</tp:taxon-name-part>
                            <tp:taxon-name-part taxon-name-part-type="species">orensanzi</tp:taxon-name-part>
                        <object-id xmlns:xlink="http://www.w3.org/1999/xlink" xlink:type="simple">urn:lsid:zoobank.org:act:149CDBF9-ACD0-4D7E-8407-BD8ADF3955C6</object-id>
								<object-id xmlns:xlink="http://www.w3.org/1999/xlink" xlink:type="simple">http://species-id.net/wiki/Nicon_orensanzi</object-id>
								</tp:taxon-name><tp:taxon-status xmlns:xlink="http://www.w3.org/1999/xlink" xlink:type="simple">sp. n.</tp:taxon-status><xref ref-type="fig" rid="F2">Figures 2</xref><xref ref-type="fig" rid="F3">, 3</xref></tp:nomenclature><tp:treatment-sec sec-type="Material examined"><title>Material examined.</title><p>Holotype (LACM-AHF 4999), Paratype (LACM-AHF 5000) and Paratype (UANL 7840) collected at Bunche beach (<named-content xmlns:xlink="http://www.w3.org/1999/xlink" content-type="dwc:verbatimCoordinates" xlink:type="simple">0°39'01.98"N, 80°03'55.01"W</named-content>), Esmeraldas Province, Ecuador, March 21 2009, coll. Berenice Trovant and Santiago Tineo. Additional material: seven anterior fragments, same data as holotype; two complete specimens and three anterior fragments, Cabo San Francisco beach (<named-content xmlns:xlink="http://www.w3.org/1999/xlink" content-type="dwc:verbatimCoordinates" xlink:type="simple">0°38'16.35"N, 80°3'14.07"W</named-content>), Esmeraldas Province, Ecuador, March 20 2009, coll. Berenice Trovant and Santiago Tineo.</p></tp:treatment-sec><tp:treatment-sec sec-type="Description"><title>Description.</title><p>Holotype incomplete posteriorly, with 85 chaetigers, 19mm long, 1.4mm wide. Prostomium pyriform, with frontal cleft extending to middle of prostomium. Two pairs of eyespots in trapezoidal arrangement, anterior pair slightly larger, with lenses. Pair of small cirriform antennae extending slightly beyond palps. Palps biarticulate, globose, with subspherical palpostyles. Peristomium longer than next segment, with four pairs of short tentacular cirri, longest reaching chaetiger two (<xref ref-type="fig" rid="F2">Figs 2A</xref>, <xref ref-type="fig" rid="F3">3A</xref>). Pharynx lacking papillae or paragnaths, armed with pair of toothed mandibles (<xref ref-type="fig" rid="F3">Fig. 3B</xref>). Anterior notopodia with short cirriform dorsal cirri, subtriangular dorsal ligule, and subulate notopodial ventral ligule. Small triangular prechaetal lobe, restricted to limited number of anterior chaetigers, reducing in size posteriorly, last present about chaetigers 28-30. Anterior neuropodia with superior and inferior lobe, subulate ventral ligule, ventral cirrus with inflated base (<xref ref-type="fig" rid="F2">Figs 2B</xref>, <xref ref-type="fig" rid="F3">3C</xref>), postchaetal neuropodial lobe subulate, present in first 18 chaetigers, not visible in anterior view. Median and posterior notopodia with dorsal ligule long cirrus-like; prechaetal lobe absent, notopodial ventral ligule triangular, decreasing in size in posterior chaetigers. Median and posterior neuropodia with superior and inferior lobes poorly defined, neuropodial postchaetal lobe absent, neuropodial ventral ligule subulate, decreasing in size in posterior chaetigers until disappearing completely, ventral cirri cirriform, shorter than dorsal one (<xref ref-type="fig" rid="F2">Figs 2C–D</xref>, <xref ref-type="fig" rid="F3">3D–E</xref>). All notochaetae homogomph spinigers, with long, thin blades. Anterior supracicular neurochaetae 6 long-bladed homogomph spinigers superiorly; 6 short-bladed <!--PageBreak-->heterogomph spinigers inferiorly. Anterior infracicular chaetae homogomph spinigers with long blade, and sesquigomph falcigers with anterior part ending in a blunt tooth (<xref ref-type="fig" rid="F2">Fig. 2E</xref>). Median and posterior supracicular neurochaetae with long-bladed homogomph spinigers. Infracicular neurochaetae with a few homogomph spinigers superiorly, and sesquigomph falcigers inferiorly, anterior end sharper (<xref ref-type="fig" rid="F2">Figs 2F–G</xref>, <xref ref-type="fig" rid="F3">3F</xref>). Pygidium lacking in holotype, with terminal anus and two thin lateral cirri on others specimens.</p><fig id="F2" position="float" orientation="portrait"><label>Figure 2.</label><caption><p><italic><tp:taxon-name>Nicon orensanzi</tp:taxon-name></italic> sp. n. Holotype. <bold>A</bold> Anterior end, dorsal view <bold>B</bold> Parapodium 10, anterior view <bold>C</bold> Parapodium 25, anterior view <bold>D</bold> Parapodium 60, anterior view <bold>E–G</bold>. Infracicular sesquigomph falcigers of parapodia 10, 25 and 50 respectively. Scale bars: <bold>A</bold>= 1 mm; <bold>B–D</bold>= 100 µ; <bold>E–G</bold>= 30µ.</p></caption><graphic xmlns:xlink="http://www.w3.org/1999/xlink" xlink:href="ZooKeys-269-067-g002.jpg" position="float" orientation="portrait" xlink:type="simple"/></fig><fig id="F3" position="float" orientation="portrait"><label>Figure 3.</label><caption><p><italic><tp:taxon-name>Nicon orensanzi</tp:taxon-name></italic> sp. n. Paratype (UANL 7840). <bold>A</bold> Anterior end, dorsal view <bold>B</bold> Mandibles; Holotype (LACM) <bold>C</bold> Parapodium 9, anterior view <bold>D</bold> Parapodium 29, anterior view <bold>E</bold> Parapodium 62, anterior view <bold>F</bold> Infracicular sesquigomph falcigers of parapodium 62. Scale bars: <bold>A</bold>= 1 mm; <bold>B</bold>= 0.1 mm; <bold>C–E</bold>= 100 µ; <bold>F</bold>= 30µ.</p></caption><graphic xmlns:xlink="http://www.w3.org/1999/xlink" xlink:href="ZooKeys-269-067-g003.jpg" position="float" orientation="portrait" xlink:type="simple"/></fig></tp:treatment-sec><tp:treatment-sec sec-type="Type locality"><title>Type locality.</title><p>Bunche beach, Esmeraldas Province, Ecuador</p></tp:treatment-sec><tp:treatment-sec sec-type="Distribution"><title>Distribution.</title><p>This species is only known from Bunche and Cabo San Francisco beaches, Esmeraldas Province, Ecuador.</p></tp:treatment-sec><tp:treatment-sec sec-type="Discussion"><title>Discussion.</title><p>Of the six species originally included in the genus <italic><tp:taxon-name>Nicon</tp:taxon-name></italic> by <xref ref-type="bibr" rid="B9">Kinberg (1866)</xref> two have been transferred to other genera (<italic><tp:taxon-name>Nicon eugeniae</tp:taxon-name></italic>, currently <italic><tp:taxon-name>Nereis eugeniae</tp:taxon-name></italic> from Strait of Magellan and <italic><tp:taxon-name>Nicon loxochini</tp:taxon-name></italic>, currently <italic><tp:taxon-name>Platynereis magalhensis</tp:taxon-name></italic> from Strait of Magellan) and three species are considered indeterminable due to their incomplete descriptions and the poor condition of the available syntypes (<italic><tp:taxon-name>Nicon maculata</tp:taxon-name></italic><!--PageBreak--> from La Plata, Argentina, <italic><tp:taxon-name>Nicon pictus</tp:taxon-name></italic> from Brazil, <italic><tp:taxon-name>Nicon tahitianus</tp:taxon-name></italic> from Tahiti, and <italic><tp:taxon-name>Nicon virgini</tp:taxon-name></italic> from Strait of Magellan) (Pettibone, 1971). Of these species, only <italic><tp:taxon-name>Nicon maculata</tp:taxon-name></italic> is considered valid at the present time. No type species was designated by Kinberg. <xref ref-type="bibr" rid="B7">Hartman (1949)</xref> designated <italic><tp:taxon-name>Nicon pictus</tp:taxon-name></italic> as the type species, even though she did not provide a diagnosis or figures. <xref ref-type="bibr" rid="B10">Pettibone (1971)</xref> later revised the genus and designated <italic><tp:taxon-name>Nicon maculata</tp:taxon-name></italic> as the type species. Currently this genus consists of ten species: <italic><tp:taxon-name>Nicon maculata</tp:taxon-name></italic> Kinberg, 1866 from La Plata, Argentina, <italic><tp:taxon-name>Nicon moniloceras</tp:taxon-name></italic> (Hartman, 1940) from Catalina Island, USA, <italic><tp:taxon-name>Nicon aestuarensis</tp:taxon-name></italic> Knox, 1951 from New Zealand, <italic><tp:taxon-name>Nicon polaris</tp:taxon-name></italic> Hartman, 1967 from the Antarctic peninsula, <italic><tp:taxon-name>Nicon abyssalis</tp:taxon-name></italic> Hartman, 1967 <!--PageBreak-->from the Antarctic peninsula, <italic><tp:taxon-name>Nicon japonicus</tp:taxon-name></italic> Imajima, 1972 from Japan, <italic><tp:taxon-name>Nicon yaquinae</tp:taxon-name></italic> Fauchald, 1977 from off the Oregon coast, USA, <italic><tp:taxon-name>Nicon sinica</tp:taxon-name></italic> Wu &amp; Sun, 1979 from the Yellow Sea, <italic><tp:taxon-name>Nicon rotunda</tp:taxon-name></italic> Hutchings &amp; Reid, 1990 from Australia, and <italic><tp:taxon-name>Nicon pettibonae</tp:taxon-name></italic> de León-González &amp; Salazar-Vallejo, 2003 from the Loyalty Islands, New Caledonia. <xref ref-type="bibr" rid="B10">Pettibone (1971)</xref> also considered that <italic><tp:taxon-name>Nicon abyssalis</tp:taxon-name></italic> and <italic><tp:taxon-name>Nicon polaris</tp:taxon-name></italic> had doubtful generic affinities with <italic><tp:taxon-name>Nicon</tp:taxon-name></italic>; however, we believe that <italic><tp:taxon-name>Nicon abyssalis</tp:taxon-name></italic> possesses the generic characters of <italic><tp:taxon-name>Nicon</tp:taxon-name></italic> and therefore should be included in the genus. <italic><tp:taxon-name>Nicon polaris</tp:taxon-name></italic> was described based on an epitoke; however, the possession of an expanded elytra-shaped dorsal cirrus in the chaetiger 7 makes it doubtful that it belongs to <italic><tp:taxon-name>Nicon</tp:taxon-name></italic>; a similar structure is found in <italic><tp:taxon-name>Kainonereis</tp:taxon-name></italic>, currently a genus in <italic>inquirenda</italic> described from an epitokous stage by <xref ref-type="bibr" rid="B2">Chamberlin (1919)</xref>.</p><p>Species of <italic><tp:taxon-name>Nicon</tp:taxon-name></italic> may be separated into two groups based on the presence or absence of notopodial prechaetal lobes. Those species with a notopodial prechaetal lobe are: <italic><tp:taxon-name>Nicon aestuarensis</tp:taxon-name></italic>, <italic><tp:taxon-name>Nicon japonicus</tp:taxon-name></italic>, <italic><tp:taxon-name>Nicon polaris</tp:taxon-name></italic>, <italic><tp:taxon-name>Nicon rotunda</tp:taxon-name></italic>, and <italic><tp:taxon-name>Nicon sinica</tp:taxon-name></italic>; while <italic><tp:taxon-name>Nicon abyssalis</tp:taxon-name></italic>, <italic><tp:taxon-name>Nicon maculata</tp:taxon-name></italic>, <italic><tp:taxon-name>Nicon moniloceras</tp:taxon-name></italic>, <italic><tp:taxon-name>Nicon pettibonae</tp:taxon-name></italic> and <italic><tp:taxon-name>Nicon yaquinae</tp:taxon-name></italic> lack a superior notopodial lobe. Some important characteristics of <italic><tp:taxon-name>Nicon</tp:taxon-name></italic> species are listed in <xref ref-type="table" rid="T1">Table 1</xref>.</p><p><italic><tp:taxon-name>Nicon orensanzi</tp:taxon-name></italic> sp. n. is a member of the first group but differs in its long, thin notopodial dorsal ligule in median and posterior parapodia. <italic><tp:taxon-name>Nicon orensanzi</tp:taxon-name></italic> sp. n. and <italic><tp:taxon-name>Nicon pettibonae</tp:taxon-name></italic> are the only species in the genus with neuropodial infracicular sesquigomph falcigers in all parapodia. These two species differ in the shape of their sesquigomph falcigers, the presence of heterogomph falcigers, and a reduced dorsal ligule in the posterior parapodia of <italic><tp:taxon-name>Nicon pettibonae</tp:taxon-name></italic>.</p><p><!--PageBreak--><bold>Etymology.</bold> The new species is dedicated to Dr. José María (Lobo) Orensanz, who has made significant contributions to the taxonomy of polychaetes and has been a mentor to the authors of this paper.</p><table-wrap id="T1" position="float" orientation="portrait"><label>Table 1.</label><caption><p>Diagnostic features of the species of <italic><tp:taxon-name>Nicon</tp:taxon-name></italic> (modified from <xref ref-type="bibr" rid="B8">Hutchings and Reid 1990</xref>). Abbreviations: TC= chaetiger number reached by longest tentacular cirri, ho sp= homogomph spinigers, he sp= heterogomph spinigers, ho f= homogomph falcigers, he f= heterogomph falciger, sf= sesquigomph falciger, DL= dorsal ligule, PL= Prechaetal lobe, ST= Subtriangular, SU= Subulate; DI= Digitate, CI= Cirriform, CO= Conical, E= Elongated.</p></caption><table><tbody><tr><th rowspan="3" colspan="1"><bold>Species</bold></th><th rowspan="1" colspan="13"><bold>Neuropodial chaetae</bold></th></tr><tr><th rowspan="1" colspan="6"><bold>Supracicular</bold></th><th rowspan="1" colspan="5"><bold>Infracicular</bold></th><th rowspan="1" colspan="2"><bold>Notopodia</bold></th></tr><tr><th rowspan="1" colspan="1"><bold>TC</bold></th><th rowspan="1" colspan="1"><bold>ho sp</bold></th><th rowspan="1" colspan="1"><bold>he sp</bold></th><th rowspan="1" colspan="1"><bold>ho f</bold></th><th rowspan="1" colspan="1"><bold>he f</bold></th><th rowspan="1" colspan="1"><bold>sf</bold></th><th rowspan="1" colspan="1"><bold>ho sp</bold></th><th rowspan="1" colspan="1"><bold>he sp</bold></th><th rowspan="1" colspan="1"><bold>ho f</bold></th><th rowspan="1" colspan="1"><bold>he f</bold></th><th rowspan="1" colspan="1"><bold>sf</bold></th><th rowspan="1" colspan="1"><bold>DL</bold></th><th rowspan="1" colspan="1"><bold>PL</bold></th></tr><tr><td rowspan="1" colspan="1"><italic><tp:taxon-name>Nicon abyssalis</tp:taxon-name></italic></td><td rowspan="1" colspan="1">2</td><td rowspan="1" colspan="1">X</td><td rowspan="1" colspan="1">X</td><td rowspan="1" colspan="1">-</td><td rowspan="1" colspan="1">-</td><td rowspan="1" colspan="1">-</td><td rowspan="1" colspan="1">X</td><td rowspan="1" colspan="1">X</td><td rowspan="1" colspan="1">-</td><td rowspan="1" colspan="1">X</td><td rowspan="1" colspan="1">-</td><td rowspan="1" colspan="1">CI</td><td rowspan="1" colspan="1">-</td></tr><tr><td rowspan="1" colspan="1"><italic><tp:taxon-name>Nicon aestuarensis</tp:taxon-name></italic></td><td rowspan="1" colspan="1">5</td><td rowspan="1" colspan="1">X</td><td rowspan="1" colspan="1">X</td><td rowspan="1" colspan="1">-</td><td rowspan="1" colspan="1">X</td><td rowspan="1" colspan="1">-</td><td rowspan="1" colspan="1">-</td><td rowspan="1" colspan="1">X</td><td rowspan="1" colspan="1">-</td><td rowspan="1" colspan="1">X</td><td rowspan="1" colspan="1">-</td><td rowspan="1" colspan="1">ST</td><td rowspan="1" colspan="1">X</td></tr><tr><td rowspan="1" colspan="1"><italic><tp:taxon-name>Nicon japonicus</tp:taxon-name></italic></td><td rowspan="1" colspan="1">2</td><td rowspan="1" colspan="1">X</td><td rowspan="1" colspan="1">-</td><td rowspan="1" colspan="1">-</td><td rowspan="1" colspan="1">X</td><td rowspan="1" colspan="1">-</td><td rowspan="1" colspan="1">-</td><td rowspan="1" colspan="1">X</td><td rowspan="1" colspan="1">-</td><td rowspan="1" colspan="1">X</td><td rowspan="1" colspan="1">-</td><td rowspan="1" colspan="1">ST</td><td rowspan="1" colspan="1">X</td></tr><tr><td rowspan="1" colspan="1"><italic><tp:taxon-name>Nicon maculata</tp:taxon-name></italic></td><td rowspan="1" colspan="1">10</td><td rowspan="1" colspan="1">X</td><td rowspan="1" colspan="1">-</td><td rowspan="1" colspan="1">-</td><td rowspan="1" colspan="1">X</td><td rowspan="1" colspan="1">-</td><td rowspan="1" colspan="1">X</td><td rowspan="1" colspan="1">-</td><td rowspan="1" colspan="1">-</td><td rowspan="1" colspan="1">X</td><td rowspan="1" colspan="1">-</td><td rowspan="1" colspan="1">SU</td><td rowspan="1" colspan="1">-</td></tr><tr><td rowspan="1" colspan="1"><italic><tp:taxon-name>Nicon moniloceras</tp:taxon-name></italic></td><td rowspan="1" colspan="1">9</td><td rowspan="1" colspan="1">X</td><td rowspan="1" colspan="1">-</td><td rowspan="1" colspan="1">-</td><td rowspan="1" colspan="1">X</td><td rowspan="1" colspan="1">-</td><td rowspan="1" colspan="1">-</td><td rowspan="1" colspan="1">X</td><td rowspan="1" colspan="1">-</td><td rowspan="1" colspan="1">X</td><td rowspan="1" colspan="1">-</td><td rowspan="1" colspan="1">DI</td><td rowspan="1" colspan="1">-</td></tr><tr><td rowspan="1" colspan="1"><italic><tp:taxon-name>Nicon pettibonae</tp:taxon-name></italic></td><td rowspan="1" colspan="1">5</td><td rowspan="1" colspan="1">X</td><td rowspan="1" colspan="1">-</td><td rowspan="1" colspan="1">-</td><td rowspan="1" colspan="1">X</td><td rowspan="1" colspan="1">X</td><td rowspan="1" colspan="1">X</td><td rowspan="1" colspan="1">-</td><td rowspan="1" colspan="1">-</td><td rowspan="1" colspan="1">X</td><td rowspan="1" colspan="1">X</td><td rowspan="1" colspan="1">ST</td><td rowspan="1" colspan="1">-</td></tr><tr><td rowspan="1" colspan="1"><italic><tp:taxon-name>Nicon polaris</tp:taxon-name></italic></td><td rowspan="1" colspan="1">5</td><td rowspan="1" colspan="1">X</td><td rowspan="1" colspan="1">X</td><td rowspan="1" colspan="1">-</td><td rowspan="1" colspan="1">X</td><td rowspan="1" colspan="1">-</td><td rowspan="1" colspan="1">-</td><td rowspan="1" colspan="1">X</td><td rowspan="1" colspan="1">-</td><td rowspan="1" colspan="1">X</td><td rowspan="1" colspan="1">-</td><td rowspan="1" colspan="1">ST</td><td rowspan="1" colspan="1">X</td></tr><tr><td rowspan="1" colspan="1"><italic><tp:taxon-name>Nicon rotunda</tp:taxon-name></italic></td><td rowspan="1" colspan="1">2</td><td rowspan="1" colspan="1">X</td><td rowspan="1" colspan="1">-</td><td rowspan="1" colspan="1">-</td><td rowspan="1" colspan="1">X</td><td rowspan="1" colspan="1">-</td><td rowspan="1" colspan="1">X</td><td rowspan="1" colspan="1">-</td><td rowspan="1" colspan="1">X</td><td rowspan="1" colspan="1">X</td><td rowspan="1" colspan="1">-</td><td rowspan="1" colspan="1">ST</td><td rowspan="1" colspan="1">X</td></tr><tr><td rowspan="1" colspan="1"><italic><tp:taxon-name>Nicon sinica</tp:taxon-name></italic></td><td rowspan="1" colspan="1">9</td><td rowspan="1" colspan="1">X</td><td rowspan="1" colspan="1">-</td><td rowspan="1" colspan="1">-</td><td rowspan="1" colspan="1">X</td><td rowspan="1" colspan="1">-</td><td rowspan="1" colspan="1">-</td><td rowspan="1" colspan="1">X</td><td rowspan="1" colspan="1">-</td><td rowspan="1" colspan="1">X</td><td rowspan="1" colspan="1">-</td><td rowspan="1" colspan="1">CO</td><td rowspan="1" colspan="1">X</td></tr><tr><td rowspan="1" colspan="1"><italic><tp:taxon-name>Nicon yaguinae</tp:taxon-name></italic></td><td rowspan="1" colspan="1">2</td><td rowspan="1" colspan="1">X</td><td rowspan="1" colspan="1">X</td><td rowspan="1" colspan="1">-</td><td rowspan="1" colspan="1">X</td><td rowspan="1" colspan="1">-</td><td rowspan="1" colspan="1">?</td><td rowspan="1" colspan="1">?</td><td rowspan="1" colspan="1">?</td><td rowspan="1" colspan="1">?</td><td rowspan="1" colspan="1">-</td><td rowspan="1" colspan="1">ST</td><td rowspan="1" colspan="1">-</td></tr><tr><td rowspan="1" colspan="1"><italic><tp:taxon-name>Nicon orensanzi</tp:taxon-name></italic> sp. n.</td><td rowspan="1" colspan="1">2</td><td rowspan="1" colspan="1">X</td><td rowspan="1" colspan="1">X</td><td rowspan="1" colspan="1">-</td><td rowspan="1" colspan="1">-</td><td rowspan="1" colspan="1">-</td><td rowspan="1" colspan="1">X</td><td rowspan="1" colspan="1">-</td><td rowspan="1" colspan="1">-</td><td rowspan="1" colspan="1">-</td><td rowspan="1" colspan="1">X</td><td rowspan="1" colspan="1">E</td><td rowspan="1" colspan="1">X</td></tr></tbody></table></table-wrap></tp:treatment-sec><ref-list><ref id="B9"><mixed-citation xmlns:xlink="http://www.w3.org/1999/xlink" xlink:type="simple"><person-group><name name-style="western"><surname>Kinberg</surname><given-names>JGK</given-names></name></person-group> (<year>1866</year>)<article-title> Anulata nova. K Svanska Vetenskapsakademien, Stockholm.</article-title><source>Ofversigt af fürhandlingar </source><volume>22</volume>: <fpage>167</fpage>-<lpage>179</lpage>.</mixed-citation></ref><ref id="B7"><mixed-citation xmlns:xlink="http://www.w3.org/1999/xlink" xlink:type="simple"><person-group><name name-style="western"><surname>Hartman</surname><given-names>O</given-names></name></person-group> (<year>1949</year>)<source> The marine annelid erected by Kinberg with notes on some other types in the Swedish State Museum. Arkiv för Zoologi K. Svenska Vetensk, 42A(1): 1–137.</source></mixed-citation></ref><ref id="B10"><mixed-citation xmlns:xlink="http://www.w3.org/1999/xlink" xlink:type="simple"><person-group><name name-style="western"><surname>Pettibone</surname><given-names>MH</given-names></name></person-group> (<year>1971</year>)<article-title> Revision of Some Species Referred to <italic>Leptonereis</italic>, <italic>Nicon</italic>, and <italic>Laeonereis</italic> (Polychaeta: Nereididae).</article-title><source>Smithsonian Contributions to Zoology, </source><volume>104</volume>: <fpage>1</fpage>-<lpage>53</lpage>. doi: <ext-link ext-link-type="uri" xlink:href="http://dx.doi.org/10.5479/si.00810282.104" xlink:type="simple">10.5479/si.00810282.104</ext-link></mixed-citation></ref><ref id="B2"><mixed-citation xmlns:xlink="http://www.w3.org/1999/xlink" xlink:type="simple"><person-group><name name-style="western"><surname>Chamberlin</surname><given-names>RV</given-names></name></person-group> (<year>1919</year>)<article-title>. The Annelida Polychaeta of the <italic>Albatross</italic> Tropical Pacific Expedition, 1891–1905. Mem. Mus. Comp. Zool.</article-title><source>, Harvard University, </source><volume>48</volume>: <fpage>1</fpage>-<lpage>514</lpage>.</mixed-citation></ref><ref id="B8"><mixed-citation xmlns:xlink="http://www.w3.org/1999/xlink" xlink:type="simple"><person-group><name name-style="western"><surname>Hutchings</surname><given-names>P</given-names></name><name name-style="western"><surname>Reid</surname><given-names>A</given-names></name></person-group> (<year>1990</year>)<article-title> The Nereididae (Polychaeta) from Australia. <italic>Gymnonereidinae sensu</italic> Fitzhugh, 1987: <italic>Australonereis</italic>, <italic>Ceratocephale</italic>, <italic>Dendronereidides</italic>, <italic>Gymnonereis</italic>, <italic>Nicon</italic>, <italic>Olganereis</italic> and <italic>Websterinereis</italic>.</article-title><source>Records of the Australian Museum </source><volume>42</volume>: <fpage>69</fpage>-<lpage>100</lpage>. doi: <ext-link ext-link-type="uri" xlink:href="http://dx.doi.org/10.3853/j.0067-1975.42.1990.107" xlink:type="simple">10.3853/j.0067-1975.42.1990.107</ext-link></mixed-citation></ref></ref-list></tp:taxon-treatment>
